# Supplementary material for: High intensity interval training promotes total and visceral fat mass loss in obese Zucker rats without modulating gut microbiota
Source: PLoS One. 2019 Apr 9;14(4):e0214660. doi: 10.1371/journal.pone.0214660 (PMC6456220; doi:10.1371/journal.pone.0214660)
Supplement: S1 Table — (XLSX) [file pone.0214660.s001.xlsx]

## Sheet: Weight
	W0	W1	W2	W3	W4	W5	W6	W7	W8	W9	W10
HIIT	420	444	455	474	490	506	518	525	530	520	525
HIIT	390	408	408	421	429	440	444	443	440	433	434
HIIT	376	407	427	453	470	483	504	509	521	517	524
HIIT	369	394	410	426	449	460	474	480	494	498	503
HIIT	378	408	432	452	465	474	480	479	480	479	483
HIIT	376	379	401	420	437	445	443	445	446	450	450
HIIT	414	451	470	492	514	534	536	545	547	535	535
HIIT	390	414	441	463	488	506	510	515	518	521	521
HIIT	361	289	438	454	477	480	489	496	502	510	517
HIIT	378	404	361	371	387	480	488	487	492	497	495
HIIT	375	415	388	400	408	413	424	430	432	440	429
HIIT	336	405	431	457	478	487	424	478	491	502	502
MEAN	380.25	401.5	421.833	440.25	457.667	475.667	477.833	486	491.083	491.833	493.167
SD	22.2348	40.3924	29.9601	33.7157	36.8247	32.8228	37.072	34.7563	36.4878	33.9808	36.7048
MICT	419	450	463	498	502	524	533	540	547	547	551
MICT	395	425	433	454	470	492	500	508	516	505	510
MICT	334	404	416	437	451	473	485	491	497	495	503
MICT	399	433	451	481	498	526	546	554	565	559	562
MICT	390	427	448	469	494	504	511	522	522	525	537
MICT	318	345	373	397	418	432	436	509	514	510	517
MICT	366	401	428	455	478	497	498	509	510	514	515
MICT	332	412	444	462	477	492	502	443	444	447	449
MICT	405	439	473	494	521	537	586	570	587	600	599
MICT	360	395	431	454	484	493	502	504	510	514	520
MICT	386	406	430	451	470	473	483	495	505	509	512
MICT	322	355	380	408	436	449	464	473	485	490	541
MEAN	368.833	407.667	430.833	455	474.917	491	503.833	509.833	516.833	517.917	526.333
SD	35.1564	31.6668	29.9236	30.4601	28.9591	30.9457	38.6872	34.4643	37.0916	38.1324	36.6093
CONT	370	401	426	444	457	469	480	484	490	482	494
CONT	403	441	472	498	525	543	562	568	573	542	534
CONT	386	407	425	445	461	474	436	430	435	416	413
CONT	436	456	481	503	519	539	548	552	559	552	562
CONT	370	419	448	479	515	534	540	547	555	551	543
CONT	362	397	438	467	492	507	517	523	529	520	526
CONT	372	407	429	446	463	469	479	492	495	478	486
CONT	370	417	449	480	512	531	541	545	556	540	544
CONT	387	420	456	475	484	485	491	497	501	503	506
CONT	330	364	380	399	413	416	421	423	421	429	429
CONT	336	369	392	422	434	440	452	463	470	472	470
CONT	387	420	454	480	503	518	538	547	564	564	558
MEAN	375.75	409.833	437.5	461.5	481.5	493.75	500.417	505.917	512.333	504.083	505.417
SD	28.1332	26.0623	29.6602	30.9589	35.9811	41.4183	47.4082	48.9962	51.8518	49.2331	48.8513

## Sheet: Food intake
	W0	W1	W2	W3	W4	W5	W6	W7	W8	W9
HIIT	199	186	184	190	173	167	172	174	155	154
HIIT	192	145	170	141	151	167	155	140	173	137
HIIT	204	184	226	202	185	164	195	177	184	158
HIIT	185	154	151	159	186	157	162	160	179	160
HIIT	195	182	185	187	176		169	143	144	142
HIIT	198	190	182	179	175	176	148	145	143	143
HIIT	232	247	206	224	226		237	200	191	156
HIIT	217	236	182	198	211		173	188	172	160
HIIT	232	195	213	213	176	172	169	163	161	178
HIIT	223	196	188	160	151	137	164	153	160	178
HIIT	222	218	207	169		148	149	156	144	159
HIIT	208	185	203	211		169		179	179	177
MEAN	208.917	193.167	191.417	186.083	181	161.889	172.091	164.833	165.417	158.5
SD	15.94	29.4675	20.5137	25.1954	23.3714	12.4744	25.1613	18.9201	16.6431	13.8466
MICT	237	208	215	218	189	180	233	179	188	166
MICT	207	188	181	195	186	174	182	169	184	147
MICT	201	159	230	176	181	178	246	162	178	144
MICT	252	214	204	216	204	203	204	194	210	166
MICT	197	204	183	204	206	195	178	182	163	153
MICT	160	171	173	180	170	180	153	159	159	149
MICT	185	216	183	210	198		176	177	158	148
MICT	201	201	206	207	175	182	178	152	130	141
MICT	240	214	212	222	144	204	212	206	196	210
MICT	232	204	224	207		200	168	166	151	277
MICT	237	195	188	203	160	166	174	181	177	182
MICT	208	185	183	184	205	165	164	163	172	163
MEAN	213.083	196.583	198.5	201.833	183.455	184.273	189	174.167	172.167	170.5
SD	26.902	17.8909	19	15.0866	20.0218	14.1216	28.5816	15.4733	21.599	38.7662
CONT	191	181	192		172	157	187	161	155	145
CONT	242	227	232	243	218	216		186	198	125
CONT	172	164	183		187	170			140
CONT	213	185	208	224	200	187		170	198	151
CONT	215	241	230	230	223		206	176	182	158
CONT	194	189	222	223	206	183	175	177	152	150
CONT	190	196	206	198	190		189	190	158	143
CONT	207	217	225	234	231		201	180	172	144
CONT	224	214	238	216		199	169	159	160	176
CONT	218	198	185	186	196	158	149	141	128	143
CONT	208	185	182	206	178	160	167	161	153	158
CONT	242	214	218	213		194	172	171	185	185
MEAN	209.667	200.917	210.083	217.3	200.1	180.444	179.444	170.182	165.083	152.545
SD	20.9212	22.0102	20.4115	17.2501	19.4448	20.6828	17.973	14.0201	22.1501	16.5612

## Sheet: Calorimetry
	EE/LM (kJ/g) - 24h	RER- 24h	Spontaneous activity (m) - 24h	Food intake (g)-24h	EE/LM (kJ/g) - day	RER- day	Spontaneous activity (m) - day	Food intake (g)- day	EE/LM (kJ/g) - night	RER- night	Spontaneous activity (m) - night	Food intake (g)- nght
HIIT	0.873714	0.953864	195.54	21.18	0.480221	0.957932	122.72	12.95	0.392945	0.947146	73.64	8.23
HIIT	0.920724	0.964	207.87	16.32	0.492125	0.967251	135.54	10.21	0.426811	0.959639	70.96	6.1
HIIT	0.930659	0.97438	197.58	23.67	0.507723	0.978665	127.5	15.03	0.411048	0.967779	52.84	8.15
HIIT	0.885405	1.00501	198.41	21.93	0.455943	1.00496	108.73	11.01	0.423916	1.00368	79.68	10.92
HIIT	1.00672	0.960921	218.2	19.91	0.556386	0.975243	130.22	15.16	0.465651	0.943379	63.59	6.46
HIIT	0.935582	0.940849	207.79	19.95	0.495127	0.884378	124.74	10.79	0.412594	0.945351	73.63	6.56
HIIT	0.871443	0.935473	222.56	23.75	0.481555	0.949204	140.11	16.58	0.391342	0.904789	88.97	6.03
HIIT	0.989598	0.943471	323.95	20.23	0.556348	0.960846	216.88	16.18	0.427942	0.915843	98.69	5.37
HIIT	0.90773	0.979919	183.16	24.78	0.46255	0.93965	102.75	13.55	0.418808	0.980303	63.34	9.22
HIIT	0.907521	0.967453	152.98	24.68	0.484603	0.970189	97.17	15.79	0.418302	0.951691	60.64	9.42
HIIT	0.99221	0.999346	231.01	22.14	0.530698	0.996558	149.75	12.54	0.448645	0.991439	79.93	7.95
HIIT	0.96905	1.01353	194.23	29.2	0.500614	1.01567	116.71	14.48	0.440127	0.994447	81.47	10.56
MEAN	0.93253	0.969851	211.107	22.3117	0.500324	0.966712	131.068	13.6892	0.423178	0.958791	73.9483	7.91417
SD	0.0471559	0.0256369	40.8587	3.24877	0.0326878	0.0342556	31.0334	2.19784	0.0213326	0.0305434	12.844	1.84458
MICT	0.851386	0.949448	178.73	19.9	0.429364	0.936076	97.91	10.3	0.421998	0.962487	80.69	9.6
MICT	0.883724	0.946363	222.48	18.39	0.467741	0.946388	131.78	10.85	0.415774	0.945803	89.55	7.54
MICT	1.04398	0.995535	117.74	24.44	0.590197	1.02179	83.37	16	0.450335	0.961299	40.77	8.52
MICT	0.896385	0.983757	117.01	27.19	0.498445	0.989727	89.43	17.31	0.395478	0.976269	31.7	8.69
MICT	1.0684	0.951691	255.96	22.31	0.575523	0.959144	154.23	12.51	0.478433	0.931618	80.18	7.6
MICT	0.914744	0.964581	225.46	20.81	0.495673	0.989553	139.69	16.21	0.417035	0.939668	71.91	6.33
MICT	0.82963	0.962433	195.81	20.78	0.43202	0.943161	113.79	11.86	0.416128	0.974152	99.68	11.63
MICT	1.01855	0.990813	259.83	23.23	0.550251	0.995744	162.28	16.47	0.460969	0.972072	95.16	8.26
MICT	0.886479	0.981165	162.08	22.83	0.48564	0.996326	96.69	17.7	0.403667	0.965527	51.06	7.74
MICT	0.856154	0.977518	185.94	21.85	0.460853	0.982747	91.04	11.75	0.387926	0.963211	57.78	9.4
MICT	0.90596	0.985694	136.67	22.95	0.473062	0.984804	74.09	12.21	0.423274	0.97053	54.05	8.31
MICT	0.990666	0.911169	161.02	16.85	0.530608	0.904783	114.95	12.21	0.463208	0.907275	58.61	6.74
MEAN	0.928838	0.966681	184.894	21.7942	0.499115	0.970854	112.438	13.7817	0.427852	0.955826	67.595	8.36333
SD	0.0805288	0.0241845	49.0049	2.73817	0.0525951	0.0330042	28.7901	2.71263	0.0287518	0.0208057	21.871	1.40902
CONT	0.955135	0.980624	140.85	22.8	0.506019	0.985857	85.03	13.99	0.438591	0.975586	48.35	8.47
CONT	0.974481	0.908438	153.02	19.9	0.511579	0.914105	108.85	14.21	0.453114	0.903354	34.07	5.09
CONT	0.794806	0.845127	218.16	7.74	0.469852	0.889808	183.78	8	0.326478	0.786616	27.65	0.02
CONT	0.892314	0.967799	182.27	22.59	0.483254	0.975626	118.23	13.1	0.404642	0.959038	63.14	9.28
CONT	0.826762	0.840464	122.86	14.46	0.418586	0.838989	72.08	5.85	0.401645	0.839773	44.5	6.51
CONT	1.00386	0.911106	222.05	19.91	0.549976	0.938455	149.49	14.79	0.442368	0.874289	61.88	4.16
CONT	0.858783	0.921079	158.98	19.15	0.474886	0.903144	105.07	12.26	0.390205	0.928465	54.57	6.84
CONT	0.934185	0.937881	257.39	22.14	0.51893	0.947728	178.04	14.29	0.417754	0.925002	69.22	6.57
CONT	1.26718	0.950118	205.94	20.1	0.702937	0.967714	111.14	15.63	0.564239	0.931976	65.42	6.45
CONT	1.0362	0.94999	163.3	18.48	0.560132	0.964305	83.76	13.24	0.457523	0.945068	53.28	5.9
CONT	0.932845	0.976215	138.51	20.69	0.486867	0.986857	81.98	11.88	0.441601	0.964402	58.08	7.99
CONT	0.890012	0.953407	97.83	20.68	0.474989	0.958391	84.34	13.65	0.410799	0.941487	25.42	8.99
MEAN	0.947214	0.928521	171.763	19.0533	0.513167	0.939248	113.483	12.5742	0.42908	0.914588	50.465	6.35583
SD	0.123041	0.0463553	46.5122	4.19277	0.0707052	0.0447939	37.8694	2.86781	0.0555381	0.0557254	14.7887	2.51753

## Sheet: Body composition
	Fat (g) W0	LM (g) W0	Fat (g) W2	LM (g) W2	Fat (g) W5	LM (g) W5	Fat (g) W8	LM (g) W8	Fat (g) W10	LM (g) W10		epididymal adipose tissue W10
HIIT	155.47	223.35	174.26	255.5	185.9	281.97	190.8	296.32	186.87	293.17		7.04
HIIT	168.38	191.74	174.73	211.99	176.65	231.8	168.74	239.56	159.86	237.69		6.23
HIIT	127.04	217.12	147.19	263.32	169.99	280.51	187	299.63	184.85	296.76		9.54
HIIT	139.47	204.63	148.82	242.48	164.99	261.84	170.03	283.03	173.95	288.94		9.44
HIIT	142.06	211.57	166.35	230.44	187.8	247.76	180.99	265.34	177.29	265.45		9.81
HIIT	120.84	230.62	150.13	224.2	167.69	242.08	164.9	247.07	162.26	249.03		8.09
HIIT	148.07	240.7	171.87	263.93	200.43	293.76	206	303.24	196.94	300.19		7.92
HIIT	134.67	220.25	156.01	246.7	190.83	273.96	202.08	278.86	196.7	282.41		9.56
HIIT	119.06	209.02	162.6	254.41	187.23	258.88	189.63	276.04	192.95	281.02		9.47
HIIT	117.58	215.09	135.37	202.21	181.89	263.36	172.98	279.39	175.82	276.05		8.32
HIIT	102.15	210.33	154.61	209.84	165.95	217.01	166.45	235.91	167.46	226.93		7.17
HIIT	94.29	185.16	161.34	247.7	183.9	267.79	175.47	275.03	186.75	277.01		10.17
MEAN	130.757	213.298	158.607	237.727	180.271	260.06	181.256	273.285	180.142	272.887		8.56333
SD	21.5655	15.3144	12.154	21.4815	11.2256	22.2156	13.855	22.5238	12.7515	23.6329		1.28193
MICT	146.12	240.67	183.86	263.96	204.23	280.67	218.68	288.96	215.79	293.33		8.22
MICT	154.05	205.62	175.79	236.35	195.67	256.43	205.12	266.62	196.15	270.44		7.42
MICT	138.35	210.19	144.42	248.1	170.01	266.38	181.26	276.94	181.61	277.04		7.06
MICT	146.04	227.29	174.52	258.13	197.14	289.15	222	303.99	222.56	297		10.76
MICT	142.55	222.71	162.07	253.74	190.87	272.73	200.06	284.49	205.26	288.46		12.08
MICT	123.03	175.79	146.8	199.73	174.01	223.47	188.93	284.16	189.31	290.14		9.98
MICT	117.82	225.78	145.08	251.39	182.37	274.54	194.49	277.82	188.2	280.44		9.86
MICT	129.74	232.09	158.02	247.63	184.24	267.08	180.63	230	184.69	230.12		9.25
MICT	106.31	192.75	186.87	256.47	217.94	281.66	240	302.9	257.19	296.77		10.73
MICT	127.15	210.12	150.97	250.43	183.87	277.05	188.62	278.27	199.05	282.84		10.84
MICT	120.56	213.05	160.25	247.6	168.22	274.78	179.56	284.53	189.86	279.9		9.41
MICT	100.64	199.54	134.46	225.68	167.79	250.68	185.09	261.86	212.66	281.67		10.95
MEAN	129.363	212.967	160.259	244.934	186.363	267.885	198.703	278.378	203.528	280.679		9.71333
SD	16.6115	18.1867	16.8747	17.4012	15.5512	17.6005	19.2776	19.6141	21.3462	17.8784		1.5213
CONT	141.59	202.74	173.18	229.46	191.01	245.46	193.53	262.85	190.47	260.98		6.71
CONT	144.83	228.25	194.03	249.53	239.67	264.32	258.86	267.53	224.86	265.59		11.18
CONT	140.83	212.2	160.89	241.05	190.95	247.64	166.32	236.22	140.57	233.36		7.26
CONT	161.13	237.05	184.34	264.21	221.77	277.77	235.76	281.39	227.91	288.46		13.38
CONT	121.34	223.9	165.2	243.62	212.15	272.33	226.38	293.91	211.99	285.43		8.86
CONT	136.2	204.23	171.31	229.69	220.85	241.68	232.55	260.64	227.72	255.37		12.17
CONT	140.11	204.6	164.15	226.39	190.23	242.06	203.94	255.07	191.57	252.54		8.47
CONT	121.93	224.31	160.52	250.12	215.87	272.74	229.83	289.59	212.09	290.58		13.64
CONT	121.21	200.58	171.69	249.77	203.29	249.55	200.05	264.79	195.71	268.04		11.81
CONT	90.07	182.07	151.95	205.61	175.34	216.41	177.84	217.75	168.41	226.52		20.87
CONT	127.01	216	146.22	223.65	177.95	234.8	193.15	239.85	196.47	234.5		9.48
CONT	104.69	174.2	179.95	244.24	220.04	263.04	234.82	286.35	229.06	282.21		9.94
MEAN	129.245	209.177	168.619	238.112	204.927	252.317	212.753	262.995	201.403	261.965		11.1475
SD	19.1543	18.491	13.4681	15.7157	19.8986	18.1298	27.5997	23.2354	26.966	22.3475		3.79777

## Sheet: OGTT
	0	15	30	60	90	120	AUC	AUC NET
HIIT	91	202	234	208	162	109	21712.5	10792.5
HIIT	100	185	212	155	138	90	18435	6435
HIIT	102	128	158	164	128	111	16665	4425
HIIT	91	226	185	154	114	103	17820	6900
HIIT	82	191	209	162	125	105	18367.5	8527.5
HIIT	88	142	176	172	175	142	19290	8730
HIIT	87	139	228	208	159	120	20677.5	10237.5
HIIT	102	143	186	121	123	90	15765	3525
HIIT	102	167	215	190	15	128	16177.5	3937.5
HIIT	92	154	194	176	145	89	18330	7290
HIIT	84	194	199	161	140	109	18682.5	8602.5
MEAN	92.8182	170.091	199.636	170.091	129.455	108.727	18356.6	7218.41
SD	7.50757	31.4721	22.774	25.2802	42.2312	16.5776	1795.76	2464.39
MICT	108	123	145	129	120	106	14977.5	2017.5
MICT	99	176	285	253	202	118	25215	13335
MICT	93	176	206	197	143	114	19882.5	8722.5
MICT	105	213	258	248	177	131	24502.5	11902.5
MICT	107	198	199	152	135	116	18600	5760
MICT	96	200	211	167	132	95	18862.5	7342.5
MICT	124	231	227	200	163	125	22267.5	7387.5
MICT	104	200	235	215	109	102	20317.5	7837.5
MICT	100	210	255	181	110	110	20017.5	8017.5
MICT	95	142	210	191	155	103	19492.5	8092.5
MICT	75	151	208	222	117	71	18742.5	9742.5
MICT	97	132	163	136	129	128	16245	4605
MEAN	100.25	179.333	216.833	190.917	141	109.917	19926.9	7896.88
SD	11.498	35.1344	39.1775	40.2412	28.5466	16.4618	2970.76	3019.62
CONT	89	128	167	190	163	112	18615	7935
CONT	148	112	182	311	484	303	35280	17520
CONT	90	186	213	234	193	134	23077.5	12277.5
CONT	111	298	314	239	201	126	27457.5	14137.5
CONT	95	149	231	179	133	116	19245	7845
CONT	89	117	227	314	263	132	26820	16140
CONT	85	132	237	170	171	117	19935	9735
CONT	104	196	177	190	132	107	18967.5	6487.5
CONT	111	164	258	275	209	125	25492.5	12172.5
CONT	126	185	206	146	194	129	20490	5370
CONT	94	143	206	193	173	148	20685	9405
MEAN	103.818	164.545	219.818	221.909	210.545	140.818	23278.6	10820.5
SD	19.25	52.7264	41.5712	57.3105	97.7859	54.996	5111.43	3962.05

## Sheet: plasma
	Cholesterol (mg/dL)	LDL (mg/dL)	HDL (mg/dL)	TG (mg/dL)	Insuline (ng/mL)	glycémie mmol/L	HOMA	FFA
HIIT	306.229	330.836	81.636	658.824	0.96	5.0505	6.18984	761.667
HIIT	177.124	235.424	86.6945	370.856	2.52	7.326	23.569	401.667
HIIT	175.13	206.435		439.544	1.335	5.55	9.45907	246.667
HIIT	237.818	311.408	58.452	443.136	1.17	5.661	8.45577	348.333
HIIT	241.894	326.97	97.6545	499.464	1.335	5.0505	8.60775	630
HIIT	180.506	193.924	51.989	442.56	0.85	4.551	4.93856	686.667
HIIT	212.587	309.627	36.252	367.408	13.95	4.884	86.9809	390
HIIT	190.65	243.715	111.846	399.452	1.175	4.8285	7.2431	470
HIIT	199.581	225.507	37.938	546.596	1.08	5.661	7.80533	661.667
HIIT	168.107	230.034	63.37	307.484	1.225	5.661	8.85326	338.333
HIIT	236.084	336.43	95.125	525.76	4.18	5.106	27.2478	578.333
HIIT	184.147	290.658	102.994	408.504	0.935	4.662	5.56491	413.333
MEAN	209.155	270.081	74.9046	450.799	2.55958	5.33263	17.0763	493.889
SD	40.2296	52.5377	26.559	94.8691	3.7088	0.742901	23.1299	163.911
MICT	245.015	305.457	64.9155	389.968	2.44	5.994	18.6716	401.667
MICT	212.066	335.362	106.366	314.384	2.02	5.4945	14.1695	378.333
MICT	233.83	371.472	113.672	480.496	2.03	5.1615	13.3766	478.333
MICT	210.246	315.781	78.1235	368.128	1.29	5.8275	9.59723	271.667
MICT	286.634	396.291	102.011	559.528	1.305	5.9385	9.89376	596.667
MICT	165.939	232.068	65.618	256.62	2.98	5.328	20.27	313.333
MICT	212.153	259.786	69.974	387.524	13.61	6.882	119.577	253.333
MICT	226.373	293.251	70.817	599.476	0.95	5.772	7.00042	563.333
MICT	252.472	300.117	84.587	782.688	1.04	5.55	7.36886	666.667
MICT	182.066	320.715	73.908	263.516	2.025	5.2725	13.6306	480
MICT	194.292	321.935	47.3515	313.376	7.065	4.1625	37.544	245
MICT	193.078	321.376	84.868	401.752	4.21	5.3835	28.9348	331.667
MEAN	217.847	314.468	80.1843	426.455	3.41375	5.56387	25.0029	415
SD	33.3895	43.7372	19.2675	155.232	3.6371	0.63814	31.1331	141.73
CONT	297.038	220.32		1375.15	6.275	4.9395	39.5704	1388.33
CONT	186.054	162.544	43.277	316.252	1.315	8.214	13.7897	191.667
CONT	211.98	253.48	66.04	344.56	1.735	4.4955	9.95753	445
CONT	191.691	249.106	111.846	464.544	2.035	4.995	12.977	441.667
CONT	147.21	185.177	34.284	154.164	3.04	6.1605	23.9091	141.667
CONT	320.103	284.555	10.96	1562.67		5.2725		1455
CONT	281.345	437.842	114.656	233.052	2.5	4.9395	15.7651	258.333
CONT	216.142	340.549	50.865	667.012	1.905	4.7175	11.4731	765
CONT	236.951	243.46	78.9665	808.696	1.575	5.772	11.606	591.667
CONT	209.118	200.281	124.773			6.1605		311.667
CONT	198.627	255.158	52.832	253.744		6.993		205
CONT	228.541	289.793	70.3955	453.336		5.217		483.333
MEAN	227.067	260.189	68.9905	603.016	2.5475	5.65638	17.381	556.528
SD	49.8965	74.0402	36.0093	470.581	1.60087	1.08227	9.9517	442.361

## Sheet: SCFA
	acetic acid µmol/g c2	propionic acid µmol/g c3	butyric acid µmol/g c4
HIIT	15.9805	4.19627	6.66531
HIIT	22.6886	6.51282	6.42218
HIIT	35.609	9.83522	11.5233
HIIT	32.4099	6.78538	10.4893
HIIT	36.1255	11.1807	12.2838
HIIT	36.9702	6.52949	6.69224
HIIT	39.7086	7.04156	5.40456
HIIT	19.2311	5.54856	7.66375
HIIT	22.06	5.2451	3.89571
HIIT	26.14	6.46307	6.66305
HIIT	22.1203	4.232	3.8022
HIIT	26.2608	5.35662	5.50792
MEAN	27.942	6.57723	7.25111
SD	7.90165	2.07969	2.78838
MICT	41.9812	5.54724	3.56088
MICT	34.0843	8.01206	6.3624
MICT	20.6818	6.71038	15.2031
MICT	31.0249	6.70833	5.92599
MICT	24.8438	5.96225	6.53086
MICT	30.2187	7.91661	13.6616
MICT	23.602	5.39542	5.37657
MICT	30.9371	5.85323	4.39419
MICT	33.7138	5.21159	8.21824
MICT	26.0434	5.31307	4.05879
MICT	40.2311	7.43441	14.1355
MICT	30.017	9.88249	13.0726
MEAN	30.6149	6.66226	8.37505
SD	6.36853	1.42329	4.36866
CONT	23.0256	6.27404	7.36578
CONT	25.8252	6.35937	6.34227
CONT	24.8343	3.29064	3.95103
CONT	25.6396	3.82634	4.32119
CONT	34.4289	6.77767	8.85571
CONT	27.4332	5.46452	7.18995
CONT	11.8053	4.69637	7.95214
CONT	27.4603	4.10549	4.25386
CONT	25.1857	6.81206	5.67896
CONT	27.0573	5.98028	7.53928
CONT	39.5139	6.59966	6.82844
CONT	19.0135	5.11757	4.8133
MEAN	25.9353	5.442	6.25766
SD	6.87722	1.22517	1.62929

## Sheet: Inflammation
	FFA subcutaneous (mmol.L-1)	FFA epididymal (mmol.L-1)	KC subcutaneous (mmol.L-1)	KC epididymal (mmol.L-1)	IL6 subcutaneous (mmol.L-1)	IL6 epididymal (mmol.L-1)	MPO plasma
HIIT	613	1083	384.455	8054.74	1.26438	1.05271	1151.36
HIIT	543	773	7751.48	11526.4	0.504923	5.46059	1217.27
HIIT	600.5	1053	14804	7454.5	15.2989	0	1060.45
HIIT	653		424.071	6313.81	27.5587	0	1012.73
HIIT	558	908	11643.2	16425.2	27.1265	10.038	1043.41
HIIT	653	808	5483.92	19275.7	26.4928	0	793.409
HIIT	660.5	1003	9130.86	9774.48	40.5093	31.1973	820.682
HIIT	583	883	21223.3	27760.8	18.5759	3.8575	1044.55
HIIT			8725.19	17832.6	10.9191	18.3491	819.545
HIIT			11588	9752.8	27.2436	16.5733	800.227
HIIT			17964.2	13668.6	123.126	25.1994	802.5
HIIT			4168.87	24132.9	78.6248	30.9715	1134.32
MEAN	608	930.143	9440.97	14331	33.1037	11.8916	975.038
SD	45.0991	119.787	6466.21	6865.67	34.9963	12.1675	158.022
MICT	728	1093	1557.5	4366.15	1.16386	0	867.273
MICT	638	1028	7230.19	5211	26.4859	3.08325	1053.64
MICT	648	1028	3561	7868.53	0.511055	1.45343	924.091
MICT	613	1093	2533.59	22856.4	3.2268	0	975.227
MICT	570.5	733	8267.01	37554.7	22.5494	4.07202	1053.64
MICT	553	918	10773.1	8840.73	22.6172	9.01883	805.909
MICT	715.5	918	3238.05	13554.8	58.0874	36.2426	1013.86
MICT	615.5	888	11070.9	25307	96.1948	0	824.091
MICT			2920.9	3219.7	95.3101	93.5783	1252.5
MICT			45754.5	23623	67.5095	11.9998	788.864
MICT			37032.6	7553.31	92.7683	101.377	709.318
MICT			23010.6	21497.8	100.684	29.6703	641.136
MEAN	635.188	962.375	13079.2	15121.1	48.9257	24.208	909.129
SD	62.1697	122.371	14589.5	10817	40.4759	36.2432	170.847
CONT	735.5	993	3997.27	2732.38	3.40686	0.0944669	1153.64
CONT	785.5	1033	2038.63	8066.39	3.14659	1.3868	1596.82
CONT	720.5		92.9368	10875.4	1.0788	0	1338.86
CONT	715.5		452.346	13618.7	7.69343	2.67915	1096.82
CONT	678	943	2974.49	29695.3	10.6862	11.9634	1527.5
CONT	648	993	3086.36	11260.3	71.0671	12.2214	1252.5
CONT	705.5	988	7772.44	88484.8	49.503	69.4243	1211.59
CONT	670.5	1043	14477.2	56052.1	61.086	80.7572	1188.86
CONT			7260.16	52064.2	22.7092	1.9356	907.045
CONT			11333.7	29815.3	494.77	85.0969	1011.59
CONT			36672.8	40257.7	91.4858	51.5217	1236.59
CONT			14531.8	53997.7	93.0689	173.703	837.727
MEAN	707.375	998.833	8724.17	33076.7	75.8085	40.8987	1196.63
SD	42.9025	35.8353	10147.2	25873	136.452	53.6344	224.333

## Sheet: Intestinal permeability
	LBP plasma	OCCLUDIN	ZO-1
HIIT	42.613	3.0947	2.50675
HIIT	23.0648	3.32144	3.31551
HIIT	18.6935	1.97591	1.19181
HIIT	14.9607	2.57708	1.18986
HIIT	34.2633	3.20698	2.76738
HIIT	14.9607	2.6985	2.72096
HIIT	24.7839	2.27839	1.014
HIIT	14.3222	2.25085	1.13403
HIIT	16.2377	3.38053	2.24396
HIIT	25.3242	2.93591	2.40254
HIIT	31.8075	2.6574	1.42681
HIIT	24.5383	2.33317	1.31225
MEAN	23.7975	2.7259	1.93549
SD	8.84854	0.463683	0.803446
MICT	43.89	2.9788	3.29124
MICT	21.7878	3.1361	2.74621
MICT	10.1965	2.88053	1.29223
MICT	9.65619	2.5288	1.11684
MICT	22.721	3.1887	2.41201
MICT	17.8094	1.25002	0.736681
MICT	3.61493	2.57443	1.38433
MICT	7.98625	1.13366	1.02059
MICT	21.1984	1.17601	0.97181
MICT	13.831	0.768097	0.411187
MICT	32.2495	0.682463	0.356232
MICT	25.5697	0.939446	0.444858
MEAN	19.2092	1.93642	1.34869
SD	11.3422	1.01661	0.963916
CONT	42.0727	1.1896	1.1198
CONT	66.6798	1.24197	1.12262
CONT	66.1395	0.783327	0.465478
CONT	23.7525	0.897524	0.384424
CONT	71.2475	1.39993	1.15309
CONT	13.7819	0.960279	0.296909
CONT	40.3045	1.09997	0.973312
CONT	21.9843	0.85851	0.367729
CONT	23.5069	1.37259	0.746575
CONT	30.8743	1.46679	1.12951
CONT	32.7898	0.849663	0.284816
CONT	51.1591	1.08041	0.406205
MEAN	40.3577	1.10005	0.704206
SD	19.4985	0.235325	0.370189

## Sheet: Lipolysis
	HSL subcutaneous	HSL epididymal	mRNA α /β adrenergic R subcutaneous	mRNA α /β adrenergic R epididymal
HIIT	53595792	3.24682e+07	1.26088	0.241763
HIIT	1252937	8.77822e+07	2.10978	0.235152
HIIT	8831281	1.67107e+07		0.44648
HIIT	3.34074e+07	4.2244e+07	2.94794	0.28159
HIIT	5.33973e+06	3.49961e+07	1.17231	0.310285
HIIT	4.55768e+06	2.06275e+07	4.24309	0.179452
HIIT	4.94957e+06	42108.1	1.28353
HIIT		1.0813e+07	4.23854	0.511096
HIIT	3.72948e+06	8.36625e+06	1.29296	0.0696693
HIIT	7.66173e+06
HIIT	37388799	7.55492e+07
MEAN	1.60714e+07	3.29599e+07	2.31863	0.284436
SD	1.83471e+07	2.88771e+07	1.33017	0.141273
MICT	3.31914e+07	1.23525e+07	2.19009	0.0837171
MICT	18365275	1.60381e+07	2.41041	0.113178
MICT	6.291e+06	8.52199e+06	4.08241
MICT	23765174	3.9379e+07	4.36076	0.180075
MICT	2.3859e+07	3.1467e+07	0.940726
MICT	31610979	2.11912e+07		0.0300117
MICT	14177809	2.03448e+07	0.366973
MICT	1.24102e+07	1.61048e+07	7.41778	0.0459646
MICT	2.66391e+07	8.70814e+06	0.642972	0.0434852
MICT	7.43051e+06	2.29164e+07		0.2664
MICT				0.213405
MEAN	1.9774e+07	1.97024e+07	2.80152	0.12203
SD	9.55434e+06	9.80249e+06	2.38919	0.0882611
CONT	20656540	5.31902e+07	1.70862	0.115556
CONT	30928381	1.39568e+07	1.34988	0.00310756
CONT	4.04535e+07	1.30719e+08	0.783404	0.00114932
CONT	9.45142e+06		3.84459	0.0186459
CONT	5876764	8.74195e+06	2.73744	0.0107464
CONT	5.12118e+06	4.04704e+06	0.343733	0.101532
CONT	1.81544e+07	5.26249e+07	0.835398	0.0391458
CONT	1.7718e+06	4.08261e+07	0.755731	0.0947323
CONT	1.47236e+07	82468.5	0.803471
CONT	3738098	1.4863e+07	0.301598
CONT		3.7844e+07
MEAN	1.50876e+07	3.56895e+07	1.34639	0.0480769
SD	1.27234e+07	3.88101e+07	1.13656	0.048035

[truncated: 1 more sheets: Gut microbiota ]
